# Supplementary material for: Glioblastoma Cells Induce Neuron Loss In Vivo and In Vitro
Source: Cancers (Basel). 2025 Aug 28;17(17):2817. doi: 10.3390/cancers17172817 (PMC12427526; doi:10.3390/cancers17172817)
Supplement: Supplementary file 1 [file cancers-17-02817-s001.zip]

Archive with 2 entries (2 files):
- cancers-3803996-Supplementary Document S1.pdf
- cancers-3803996-Supplementary Figure.pdf
